# Supplementary material for: Next-Generation Sequencing Reveals High Uncommon EGFR Mutations and Tumour Mutation Burden in a Subgroup of Lung Cancer Patients
Source: Front Oncol. 2021 Apr 6;11:621422. doi: 10.3389/fonc.2021.621422 (PMC8056083; doi:10.3389/fonc.2021.621422)
Supplement: Supplementary file 1 [file Table_1.XLSX]

## Sheet: Supplemental Table 1
Supplemental Table 1
List of targeted 37 cancer relevant genes in assay
Genes in assay
ALK	CDKN2B	MSH2	PMS2
APC	EGFR	MSH6	PTEN
BRAF	ERBB2	MTOR	RET
BRAF1	ERBB4	NRAS	ROS1
BRAF2	ESR	NTRK1	TP53
CCND1	KIT	NTRK3	TSC1
CD274	KRAS	PALB2	TSC2
CDK4	MAP2K1	PDCD1
CDK6	MET	PDGFRA
CDKN2A	MLH1	PIK3CA
