# Supplementary material for: Next-Generation Sequencing Reveals High Uncommon EGFR Mutations and Tumour Mutation Burden in a Subgroup of Lung Cancer Patients
Source: Front Oncol. 2021 Apr 6;11:621422. doi: 10.3389/fonc.2021.621422 (PMC8056083; doi:10.3389/fonc.2021.621422)
Supplement: Supplementary file 2 [file Table_2.XLS]

## Sheet: Supplemental Table 2
Supplemental Table 2
List of targeted 450 cancer relevant genes in assay
Genes in assay
ABL1	BARD1	CD79A	CSNK1A1	ERG	FGF23	GID4	IRF4	MAGI2	MYD88	PARP3	PRKCI	RHOA	SPEN	TNFRSF14
ABL2	BCL2	CD79B	CTCF	ERRFI1	FGF3	GLI1	IRS2	MAP2K1	NBN	PARP4	PRKDC	RICTOR	SPINK1	TNFSF11
ACVR1B	BCL2L1	CDC73	CTNNA1	ESR1	FGF4	GLI2	ITK	MAP2K2	NCOA2	PAX5	PRSS1	RNF43	SPOP	TNFSF13B
ACVR2A	BCL2L11	CDH1	CTNNB1	ETV1	FGF6	GLI3	JAK1	MAP2K4	NCOR1	PBRM1	PRSS8	ROCK1	SPTA1	TNK2
ADAM29	BCL2L2	CDK12	CUL3	ETV4	FGF7	GNA11	JAK2	MAP3K1	NEK11	PCA3	PTCH1	ROCK2	SRC	TOP1
ADGRA2	BCL6	CDK4	CXCR4	ETV5	FGFR1	GNA13	JAK3	MAP3K13	NF1	PDCD1	PTEN	ROS1	SRMS	TOP2A
AKT1	BCOR	CDK6	CYLD	ETV6	FGFR2	GNAQ	JUN	MAP4K5	NF2	PDCD1LG2	PTK2	RPTOR	SS18	TP53
AKT2	BCORL1	CDK8	CYP17A1	EWSR1	FGFR3	GNAS	KAT6A	MCL1	NFE2L2	PDGFB	PTK6	RUNX1	SSX1	TPMT
AKT3	BCR	CDKN1A	CYP2D6	EZH2	FGFR4	GRIN2A	KDM5A	MDM2	NFIB	PDGFRA	PTPN11	RUNX1T1	STAG2	TSC1
ALK	BIRC5	CDKN1B	DAXX	FAM135B	FGR	GRM3	KDM5B	MDM4	NFKBIA	PDGFRB	QKI	RXRA	STAT3	TSC2
AMER1	BLK	CDKN2A	DDR1	FAM46C	FH	GSK3B	KDM5C	MED12	NKX2-1	PDK1	RAC1	SDHA	STAT4	TSHR
APC	BLM	CDKN2B	DDR2	FANCA	FLCN	H3F3A	KDM6A	MEF2B	NOTCH1	PIK3C2B	RAD50	SDHB	STK11	TYK2
APEX1	BMPR1A	CDKN2C	DICER1	FANCC	FLI1	HCK	KDR	MEN1	NOTCH2	PIK3CA	RAD51	SDHC	STK24	U2AF1
AR	BMX	CEBPA	DNMT3A	FANCD2	FLT1	HDAC9	KEAP1	MERTK	NOTCH3	PIK3CB	RAD51B	SDHD	SUFU	UGT1A1
ARAF	BRAF	CFTR	DOT1L	FANCE	FLT3	HGF	KEL	MET	NOTCH4	PIK3CD	RAD51C	SETD2	SYK	VEGFA
ARFRP1	BRCA1	CHD2	DPYD	FANCF	FLT4	HNF1A	KIT	MGMT	NPM1	PIK3CG	RAD51D	SF3B1	TAF1	VHL
ARID1A	BRCA2	CHD4	EGF	FANCG	FOS	HRAS	KLHL6	MITF	NR4A3	PIK3R1	RAD52	SIK1	TBX3	WEE1
ARID1B	BRD4	CHEK1	EGFR	FANCL	FOXL2	HSD3B1	KMT2A	MLH1	NRAS	PIK3R2	RAD54B	SLIT2	TCF7L2	WEE2
ARID2	BRIP1	CHEK2	EMSY	FANCM	FOXO1	HSP90AA1	KMT2C	MPL	NRG1	PKD2	RAD54L	SMAD2	TEK	WHSC1
ASXL1	BTG1	CIC	EP300	FAS	FOXP1	HTATIP2	KMT2D	MRE11A	NRG3	PLA2G1B	RAF1	SMAD3	TERT	WISP3
ATF1	BTK	COL1A1	EPCAM	FAT1	FRS2	IDH1	KRAS	MS4A1	NSD1	PLCG2	RANBP2	SMAD4	TET1	WT1
ATM	CAMTA1	CRBN	EPHA2	FAT3	FUBP1	IDH2	LCK	MSH2	NTRK1	PMS2	RARA	SMARCA4	TET2	XIAP
ATR	CARD11	CREB3L1	EPHA3	FAT4	FUS	IGF1R	LIMK1	MSH6	NTRK2	POLB	RB1	SMARCB1	TET3	XPO1
ATRX	CBFB	CREB3L2	EPHA5	FBXW7	FYN	IGF2	LMO1	MST1R	NTRK3	POLD1	RBM10	SMARCD1	TFE3	XRCC2
AURKA	CBL	CREBBP	EPHA7	FEN1	GABRA6	IKBKE	LRP1	MTOR	NUP93	POLE	RECQL	SMO	TGFBR1	XRCC3
AURKB	CCND1	CRKL	EPHB1	FEV	GATA1	IKZF1	LRP1B	MUTYH	PAK3	PPP2R1A	REL	SNCAIP	TGFBR2	YES1
AXIN1	CCND2	CRLF2	ERBB2	FGF10	GATA2	IL7R	LRP2	MYB	PALB2	PRDM1	RELA	SOCS1	TIE1	ZBTB2
AXIN2	CCND3	CSF1	ERBB3	FGF12	GATA3	INHBA	LYN	MYC	PARK2	PREX2	RELB	SOX10	TIPARP	ZNF217
AXL	CCNE1	CSF1R	ERBB4	FGF14	GATA4	INPP4B	LZTR1	MYCL	PARP1	PRKACA	RET	SOX2	TMPRSS2	ZNF703
BAP1	CD274	CSK	ERCC1	FGF19	GATA6	IRF2	MACC1	MYCN	PARP2	PRKAR1A	RHBDF2	SOX9	TNFAIP3	ZNF750
