# Supplementary material for: Next-Generation Sequencing Reveals High Uncommon EGFR Mutations and Tumour Mutation Burden in a Subgroup of Lung Cancer Patients
Source: Front Oncol. 2021 Apr 6;11:621422. doi: 10.3389/fonc.2021.621422 (PMC8056083; doi:10.3389/fonc.2021.621422)
Supplement: Supplementary file 3 [file Table_3.XLSX]

## Sheet: Sheet1
Pathway	Genes involved
Cell cycle	CCND1, CCND2, CCND3, CCNE1, CDC73, CDK12, CDK4, CDK6, CDK8, CDKN1A, CDKN1B, CDKN2A, CDKN2B, CHEK1, CHEK2, MDM2, MDM4, PRKDC, RB1, WEE1, WEE2
Wnt	APC, AXIN1, AXIN2, CSNK1A1, CTNNA1, CTNNB1, GSK3B, LRP1, LRP1B, LRP2, SMAD2, SMAD3, SMAD4
PI3K-AKT-mTOR	AKT1, AKT2, FBXW7, PDK1, PIK3C2B, PIK3CA, PIK3CB, PIK3CD, PIK3CG, PIK3R1, PIK3R2, PREX2, PRKACA, PRKAR1A, PTEN, RICTOR, RPTOR, STK11, TSC1, TSC2
HR	ATM, BAP1, BARD1, BLM, BRCA1, BRCA2, BRIP1, FANCA, FANCC, FANCD2, FANCE, FANCF, FANCG, FANCL, FANCM, PALB2, RAD50, RAD51, RAD51B, RAD51C, RAD51D, RAD52, RAD54B, RAD54L, RECQL, XRCC2, XRCC3
Notch	EP300, NOTCH1, NOTCH2, NOTCH3, NOTCH4
MAPK	ARAF, BRAF, CREB3L1, CREB3L2, CREBBP, HRAS, KRAS, MAP2K1, MAP2K2, MAP2K4, MAP3K1, MAP3K13, MAP4K5, MYC, NF1, NRAS, RAF1
ERBB	EGF, EGFR, ERBB2, ERBB3, ERBB4, IGF1R, IGF2
